# Supplementary material for: Action mechanism of a novel agrichemical quinofumelin against Fusarium graminearum
Source: eLife. 2025 Aug 20;14:RP105892. doi: 10.7554/eLife.105892 (PMC12367298; doi:10.7554/eLife.105892)
Supplement: Figure 6—figure supplement 1—source data 1. [file elife-105892-fig6-figsupp1-data1.zip]

Archive with 2 entries (1 files):
- Figure 6-figure supplement 6-source data 1. TIFF file containing original western blots for Figure S6A, indicating the relevant bands and treatments/
- Figure 6-figure supplement 6-source data 1. TIFF file containing original western blots for Figure S6A, indicating the relevant bands and treatments/a.tif
