# Supplementary material for: Action mechanism of a novel agrichemical quinofumelin against Fusarium graminearum
Source: eLife. 2025 Aug 20;14:RP105892. doi: 10.7554/eLife.105892 (PMC12367298; doi:10.7554/eLife.105892)
Supplement: Figure 6—figure supplement 1—source data 4. [file elife-105892-fig6-figsupp1-data4.zip]

Archive with 2 entries (1 files):
- Figure 6-figure supplement 6-source data 4 Original files for SDS-PAGE analysis displayed in Figure S6b/
- Figure 6-figure supplement 6-source data 4 Original files for SDS-PAGE analysis displayed in Figure S6b/b.tif
